# Supplementary material for: Transcriptome-wide survey of pseudorabies virus using next- and third-generation sequencing platforms
Source: Sci Data. 2018 Jun 19;5:180119. doi: 10.1038/sdata.2018.119 (PMC6007087; doi:10.1038/sdata.2018.119)
Supplement: Supplementary file 1 [file sdata2018119-isa1.zip]

Archive with 6 entries (6 files):
- i_Investigation.txt
- s_study_Boldogkoi.txt
- a_assay_mrna.txt
- a_assay_cage.txt
- a_assay_totalrna.txt
- a_assay_proteincodingrna.txt
