# Supplementary material for: Transcriptome-wide survey of pseudorabies virus using next- and third-generation sequencing platforms
Source: Sci Data. 2018 Jun 19;5:180119. doi: 10.1038/sdata.2018.119 (PMC6007087; doi:10.1038/sdata.2018.119)
Supplement: Supplementary file 1 [file sdata2018119-isa1.zip › i_Investigation.txt]

# Investigation File generated for Scientific Data with Investigation File Authoring Tool version 0.1.0 on 10/05/2018 - This metadata file is CC0
ONTOLOGY SOURCE REFERENCE
Term Source Name	NCBITAXON	UO	OBI	ERO	EFO	NCIT	IDO
Term Source File	http://data.bioontology.org/ontologies/NCBITAXON	http://data.bioontology.org/ontologies/UO	http://data.bioontology.org/ontologies/OBI	http://data.bioontology.org/ontologies/ERO	http://data.bioontology.org/ontologies/EFO	http://data.bioontology.org/ontologies/NCIT	http://data.bioontology.org/ontologies/IDO
Term Source Version	2016AB	unknown	2014-08-18	2013-08-02	2.95	17.06d	2017-11-03
Term Source Description	National Center for Biotechnology Information (NCBI) Organismal Classification	Units of Measurement Ontology	Ontology for Biomedical Investigations	Eagle-I Research Resource Ontology	Experimental Factor Ontology	National Cancer Institute Thesaurus	Infectious Disease Ontology
INVESTIGATION
Investigation Identifier
Investigation Title
Investigation Description
Investigation Submission Date
Investigation Public Release Date
INVESTIGATION PUBLICATIONS
Investigation PubMed ID
Investigation Publication DOI
Investigation Publication Author List
Investigation Publication Title
Investigation Publication Status
Investigation Publication Status Term Accession Number
Investigation Publication Status Term Source REF
INVESTIGATION CONTACTS
Investigation Person Last Name
Investigation Person Mid Initials
Investigation Person First Name
Investigation Person Address
Investigation Person Phone
Investigation Person Fax
Investigation Person Email
Investigation Person Affiliation
Investigation Person Roles
Investigation Person Roles Term Accession Number
Investigation Person Roles Term Source REF
STUDY
Study Identifier	10.1038/sdata.2018.119
Study Title	Transcriptome-wide survey of pseudorabies virus using next- and third-generation sequencing platforms
Study Submission Date	30/01/2018
Study Public Release Date	19/06/2018
Study Description	http://www.nature.com/articles/sdata2018119#abstract
Study File Name	s_study_Boldogkoi.txt
Comment[Subject Keywords]	//;///;///;//
Comment[Manuscript Licence]	CC BY-4.0
Comment[Experimental Metadata Licence]	CC0
Comment[Supplementary Information File Name]	
Comment[Supplementary Information File Type]	x-zip-compressed
Comment[Supplementary Information File URL]	http://www.nature.com/articles/sdata2018119#supplementary-information
Comment[Data Repository]	European Nucleotide Archive;European Nucleotide Archive
Comment[Data Record Accession]	PRJEB9526;PRJEB24593
Comment[Data Record URI]	http://identifiers.org/ena.embl/PRJEB9526;http://identifiers.org/ena.embl/PRJEB24593
STUDY DESIGN DESCRIPTORS
Study Design Type	transcription profiling by high throughput sequencing design	parallel group design
Study Design Type Term Accession Number	OBI:0001239	OBI:0500006
Study Design Type Term Source REF	OBI	OBI
STUDY PUBLICATIONS
Study PubMed ID	""	""	""	""
Study Publication DOI	doi:10.1186/s12866-015-0470-0	doi:10.1371/journal.pone.0162868	doi:10.1038/srep43751	doi:10.3389/fmicb.2017.02708
Study Publication Author List	""	""	""	""
Study Publication Title	""	""	""	""
Study Publication Status	published	published	published	published
Study Publication Status Term Accession Number				
Study Publication Status Term Source REF				
STUDY FACTORS
Study Factor Name	sample timepoint post-infection	rt priming	cap-selection	amplification	size selection	library preparation	platform	infection condition
Study Factor Type	temporal_interval	assay material selection	cap analysis of gene expression 	enzymatic amplification	size fractionation	nucleic acid library construction protocol	Technology Platform	temporal_interval
Study Factor Type Term Accession Number	http://www.ifomis.org/bfo/1.1/span#TemporalInterval	""	OBI:0001674	OBI:0600058	http://www.ebi.ac.uk/efo/EFO_0004183	http://www.ebi.ac.uk/efo/EFO_0004184	NCIT:C45378	http://www.ifomis.org/bfo/1.1/span#TemporalInterval
Study Factor Type Term Source REF	ERO	""	OBI	OBI	EFO	EFO	NCIT	IDO
STUDY ASSAYS
Study Assay Measurement Type	messenger RNA	messenger RNA	total RNA	Coding Region
Study Assay Measurement Type Term Accession Number	CHEBI:33699	CHEBI:33699	http://www.ebi.ac.uk/efo/EFO_0004964	NCIT:C48691
Study Assay Measurement Type Term Source REF	EFO	EFO	EFO	NCIT
Study Assay Technology Type	RNA sequencing	RNA sequencing	RNA sequencing	RNA sequencing
Study Assay Technology Type Term Accession Number	OBI:0001177	OBI:0001177	OBI:0001177	OBI:0001177
Study Assay Technology Type Term Source REF	OBI	OBI	OBI	OBI
Study Assay Technology Platform	""	""	""	""
Study Assay File Name	a_assay_mrna.txt	a_assay_cage.txt	a_assay_totalrna.txt	a_assay_proteincodingrna.txt
STUDY PROTOCOLS
Study Protocol Name	Cells, viruses and infection conditions	Isolation of total RNAs 	Ribosomal RNA depletion 	Selection of PolyA(+) RNA 	cDNA Synthesis	library preparation	size selection	sequencing	Read processing 	cap-selection
Study Protocol Type	viral infection	RNA extraction	rRNA depletion	poly(A) RNA isolation	reverse transcription polymerase chain reaction assay	cDNA library construction	size fractionation	RNA sequencing	data transformation	cap analysis of gene expression 
Study Protocol Type Term Accession Number	ERO:0000729	OBI:0666666	""	""	OBI:0001170	http://www.ebi.ac.uk/efo/EFO_0004187	http://www.ebi.ac.uk/efo/EFO_0004183	OBI:0001177	OBI:0200000	OBI:0001674
Study Protocol Type Term Source REF	ERO	OBI	""	""	OBI	EFO	EFO	OBI	OBI	OBI
Study Protocol Description										
Study Protocol URI	""	""	""	""	""	""	""	""	""	""
Study Protocol Version										
Study Protocol Parameters Name	""	""	""	""	reverse transcription priming method; amplification	sequencing library	size selection method	instrument; manufacturer	""	""
Study Protocol Parameters Name Term Accession Number	""	""	""	""	""	""	""	""	""	""
Study Protocol Parameters Name Term Source REF	""	""	""	""	""	""	""	""	""	""
Study Protocol Components Name	""	""	""	""	""	""	""	""	""	""
Study Protocol Components Type	""	""	""	""	""	""	""	""	""	""
Study Protocol Components Type Term Accession Number	""	""	""	""	""	""	""	""	""	""
Study Protocol Components Type Term Source REF	""	""	""	""	""	""	""	""	""	""
STUDY CONTACTS
Study Person Last Name	Tombácz	Sharon	Szűcs	Moldován	Snyder	Boldogkői
Study Person First Name	Dóra	Donald	Attila	Norbert	Michael	Zsolt
Study Person Mid Initials						
Study Person Email	""	""	""	""	""	boldogkoi.zsolt@med.u-szeged.hu
Study Person Phone						
Study Person Fax						
Study Person Address						
Study Person Affiliation	Department of Medical Biology, Faculty of Medicine, University of Szeged, Szeged 6720, Hungary	Department of Genetics, School of Medicine, Stanford University, Stanford, California 94305, USA	Department of Medical Biology, Faculty of Medicine, University of Szeged, Szeged 6720, Hungary	Department of Medical Biology, Faculty of Medicine, University of Szeged, Szeged 6720, Hungary	Department of Genetics, School of Medicine, Stanford University, Stanford, California 94305, USA	Department of Medical Biology, Faculty of Medicine, University of Szeged, Szeged 6720, Hungary
Study Person Roles						
Study Person Roles Term Accession Number						
Study Person Roles Term Source REF						
Comment[Study Person ORCID]						
Comment[Funder]						
Comment[FundRef ID]						
Comment[Funder Term Source REF]						
Comment[Grant Identifier]						
