# Supplementary material for: Transcriptome-wide survey of pseudorabies virus using next- and third-generation sequencing platforms
Source: Sci Data. 2018 Jun 19;5:180119. doi: 10.1038/sdata.2018.119 (PMC6007087; doi:10.1038/sdata.2018.119)
Supplement: Supplementary file 1 [file sdata2018119-isa1.zip › s_study_Boldogkoi.txt]

Source Name	Characteristics[organism]	Term Source REF	Term Accession Number	Protocol REF	Protocol REF	Protocol REF	Sample Name	Material Type	Term Source REF	Term Accession Number	Factor Value[infection condition]	Factor Value[sample timepoint post-infection]	Unit	Term Source REF	Term Accession Number	Factor Value[rt priming]	Factor Value[cap-selection]	Factor Value[amplification]	Factor Value[size selection]	Factor Value[library preparation]	Factor Value[platform]
Kaplan Lap, Vanderbilt University School of Medicine	Suid herpesvirus 1 strain Kaplan	NCBITAXON	NCBITaxon:33703	Cells, viruses and infection conditions	Isolation of total RNAs	Selection of PolyA(+) RNA	sample_1	total RNA	EFO	EFO:0004964	static	1; 2; 4; 6; 8; 10; 12; 14; 16; 18; 20; 22; 24	hour	UO	UO:0000032	Oligo(d)T	no	yes	no	Illumina single-end	HiScan SQ
Kaplan Lap, Vanderbilt University School of Medicine	Suid herpesvirus 1 strain Kaplan	NCBITAXON	NCBITaxon:33703	Cells, viruses and infection conditions	Isolation of total RNAs	Ribosomal RNA depletion	sample_2	total RNA	EFO	EFO:0004964	static	1; 2; 4; 6; 8; 10; 12; 14; 16; 18; 20; 22; 24	hour	UO	UO:0000032	Random	no	yes	no	Illumina paired-end	HiScan SQ
Kaplan Lap, Vanderbilt University School of Medicine	Suid herpesvirus 1 strain Kaplan	NCBITAXON	NCBITaxon:33703	Cells, viruses and infection conditions	Isolation of total RNAs	Selection of PolyA(+) RNA	sample_3	total RNA	EFO	EFO:0004964	dynamic	1	hour	UO	UO:0000032	Oligo(d)T	no	yes	no	PacBio Isoform seq	RSII
Kaplan Lap, Vanderbilt University School of Medicine	Suid herpesvirus 1 strain Kaplan	NCBITAXON	NCBITaxon:33703	Cells, viruses and infection conditions	Isolation of total RNAs	Selection of PolyA(+) RNA	sample_4	total RNA	EFO	EFO:0004964	dynamic	4	hour	UO	UO:0000032	Oligo(d)T	no	yes	no	PacBio Isoform seq	RSII
Kaplan Lap, Vanderbilt University School of Medicine	Suid herpesvirus 1 strain Kaplan	NCBITAXON	NCBITaxon:33703	Cells, viruses and infection conditions	Isolation of total RNAs	Selection of PolyA(+) RNA	sample_5	total RNA	EFO	EFO:0004964	dynamic	8	hour	UO	UO:0000032	Oligo(d)T	no	yes	no	PacBio Isoform seq	RSII
Kaplan Lap, Vanderbilt University School of Medicine	Suid herpesvirus 1 strain Kaplan	NCBITAXON	NCBITaxon:33703	Cells, viruses and infection conditions	Isolation of total RNAs	Selection of PolyA(+) RNA	sample_6	total RNA	EFO	EFO:0004964	static	1; 2; 4; 6; 8	hour	UO	UO:0000032	Oligo(d)T	no	yes	Bluepippin 5kb+	PacBio Isoform seq	RSII
Kaplan Lap, Vanderbilt University School of Medicine	Suid herpesvirus 1 strain Kaplan	NCBITAXON	NCBITaxon:33703	Cells, viruses and infection conditions	Isolation of total RNAs	Selection of PolyA(+) RNA	sample_7	total RNA	EFO	EFO:0004964	static	1; 2; 4; 6; 8	hour	UO	UO:0000032	Oligo(d)T	no	yes	Bluepippin 0.8-2kb	PacBio Isoform seq	RSII
Kaplan Lap, Vanderbilt University School of Medicine	Suid herpesvirus 1 strain Kaplan	NCBITAXON	NCBITaxon:33703	Cells, viruses and infection conditions	Isolation of total RNAs	Selection of PolyA(+) RNA	sample_8	total RNA	EFO	EFO:0004964	static	1; 2; 4; 6; 8	hour	UO	UO:0000032	Oligo(d)T	no	yes	Bluepippin 2-3kb	PacBio Isoform seq	RSII
Kaplan Lap, Vanderbilt University School of Medicine	Suid herpesvirus 1 strain Kaplan	NCBITAXON	NCBITaxon:33703	Cells, viruses and infection conditions	Isolation of total RNAs	Selection of PolyA(+) RNA	sample_9	total RNA	EFO	EFO:0004964	static	1; 2; 4; 6; 8	hour	UO	UO:0000032	Oligo(d)T	no	yes	Bluepippin 3-5kb	PacBio Isoform seq	RSII
Kaplan Lap, Vanderbilt University School of Medicine	Suid herpesvirus 1 strain Kaplan	NCBITAXON	NCBITaxon:33703	Cells, viruses and infection conditions	Isolation of total RNAs	Selection of PolyA(+) RNA	sample_10	total RNA	EFO	EFO:0004964	static	1; 2; 4; 6; 8	hour	UO	UO:0000032	Oligo(d)T	no	yes	Bluepippin 5kb+	PacBio Isoform seq	RSII
Kaplan Lap, Vanderbilt University School of Medicine	Suid herpesvirus 1 strain Kaplan	NCBITAXON	NCBITaxon:33703	Cells, viruses and infection conditions	Isolation of total RNAs	Selection of PolyA(+) RNA	sample_11	total RNA	EFO	EFO:0004964	static	1; 4; 8	hour	UO	UO:0000032	Oligo(d)T	no	yes	Manual Gel 1-2kb	PacBio Isoform seq	RSII
Kaplan Lap, Vanderbilt University School of Medicine	Suid herpesvirus 1 strain Kaplan	NCBITAXON	NCBITaxon:33703	Cells, viruses and infection conditions	Isolation of total RNAs	Selection of PolyA(+) RNA	sample_12	total RNA	EFO	EFO:0004964	dynamic	1	hour	UO	UO:0000032	Oligo(d)T	no	yes	Manual Gel 3kb+	PacBio Isoform seq	RSII
Kaplan Lap, Vanderbilt University School of Medicine	Suid herpesvirus 1 strain Kaplan	NCBITAXON	NCBITaxon:33703	Cells, viruses and infection conditions	Isolation of total RNAs	Selection of PolyA(+) RNA	sample_13	total RNA	EFO	EFO:0004964	dynamic	1	hour	UO	UO:0000032	Oligo(d)T	no	yes	Manual Gel 2-3kb	PacBio Isoform seq	RSII
Kaplan Lap, Vanderbilt University School of Medicine	Suid herpesvirus 1 strain Kaplan	NCBITAXON	NCBITaxon:33703	Cells, viruses and infection conditions	Isolation of total RNAs	Selection of PolyA(+) RNA	sample_14	total RNA	EFO	EFO:0004964	dynamic	4	hour	UO	UO:0000032	Oligo(d)T	no	yes	Manual Gel 3kb+	PacBio Isoform seq	RSII
Kaplan Lap, Vanderbilt University School of Medicine	Suid herpesvirus 1 strain Kaplan	NCBITAXON	NCBITaxon:33703	Cells, viruses and infection conditions	Isolation of total RNAs	Selection of PolyA(+) RNA	sample_15	total RNA	EFO	EFO:0004964	dynamic	4	hour	UO	UO:0000032	Oligo(d)T	no	yes	Manual Gel 2-3kb	PacBio Isoform seq	RSII
Kaplan Lap, Vanderbilt University School of Medicine	Suid herpesvirus 1 strain Kaplan	NCBITAXON	NCBITaxon:33703	Cells, viruses and infection conditions	Isolation of total RNAs	Selection of PolyA(+) RNA	sample_16	total RNA	EFO	EFO:0004964	dynamic	8	hour	UO	UO:0000032	Oligo(d)T	no	yes	Manual Gel 3kb+	PacBio Isoform seq	RSII
Kaplan Lap, Vanderbilt University School of Medicine	Suid herpesvirus 1 strain Kaplan	NCBITAXON	NCBITaxon:33703	Cells, viruses and infection conditions	Isolation of total RNAs	Selection of PolyA(+) RNA	sample_17	total RNA	EFO	EFO:0004964	dynamic	8	hour	UO	UO:0000032	Oligo(d)T	no	yes	Manual Gel 2-3kb	PacBio Isoform seq	RSII
Kaplan Lap, Vanderbilt University School of Medicine	Suid herpesvirus 1 strain Kaplan	NCBITAXON	NCBITaxon:33703	Cells, viruses and infection conditions	Isolation of total RNAs	Ribosomal RNA depletion	sample_18	total RNA	EFO	EFO:0004964	static	1; 2; 4; 6; 8	hour	UO	UO:0000032	Random	no	yes	no	PacBio Isoform seq	RSII
Kaplan Lap, Vanderbilt University School of Medicine	Suid herpesvirus 1 strain Kaplan	NCBITAXON	NCBITaxon:33703	Cells, viruses and infection conditions	Isolation of total RNAs	Ribosomal RNA depletion	sample_19	total RNA	EFO	EFO:0004964	dynamic	1	hour	UO	UO:0000032	Random	no	yes	no	PacBio Isoform seq	RSII
Kaplan Lap, Vanderbilt University School of Medicine	Suid herpesvirus 1 strain Kaplan	NCBITAXON	NCBITaxon:33703	Cells, viruses and infection conditions	Isolation of total RNAs	Ribosomal RNA depletion	sample_20	total RNA	EFO	EFO:0004964	dynamic	4	hour	UO	UO:0000032	Random	no	yes	no	PacBio Isoform seq	RSII
Kaplan Lap, Vanderbilt University School of Medicine	Suid herpesvirus 1 strain Kaplan	NCBITAXON	NCBITaxon:33703	Cells, viruses and infection conditions	Isolation of total RNAs	Ribosomal RNA depletion	sample_21	total RNA	EFO	EFO:0004964	dynamic	8	hour	UO	UO:0000032	Random	no	yes	no	PacBio Isoform seq	RSII
Kaplan Lap, Vanderbilt University School of Medicine	Suid herpesvirus 1 strain Kaplan	NCBITAXON	NCBITaxon:33703	Cells, viruses and infection conditions	Isolation of total RNAs	Ribosomal RNA depletion	sample_22	total RNA	EFO	EFO:0004964	static	1; 4; 8	hour	UO	UO:0000032	Random	no	yes	Manual Gel 3kb+	PacBio Isoform seq	RSII
Kaplan Lap, Vanderbilt University School of Medicine	Suid herpesvirus 1 strain Kaplan	NCBITAXON	NCBITaxon:33703	Cells, viruses and infection conditions	Isolation of total RNAs	Ribosomal RNA depletion	sample_23	total RNA	EFO	EFO:0004964	static	1; 4; 8	hour	UO	UO:0000032	Random	no	yes	Manual Gel 1-2kb	PacBio Isoform seq	RSII
Kaplan Lap, Vanderbilt University School of Medicine	Suid herpesvirus 1 strain Kaplan	NCBITAXON	NCBITaxon:33703	Cells, viruses and infection conditions	Isolation of total RNAs	Ribosomal RNA depletion	sample_24	total RNA	EFO	EFO:0004964	static	1; 4; 8	hour	UO	UO:0000032	Random	no	yes	Manual Gel 2-3kb	PacBio Isoform seq	RSII
Kaplan Lap, Vanderbilt University School of Medicine	Suid herpesvirus 1 strain Kaplan	NCBITAXON	NCBITaxon:33703	Cells, viruses and infection conditions	Isolation of total RNAs	Selection of PolyA(+) RNA	sample_25	total RNA	EFO	EFO:0004964	dynamic	1	hour	UO	UO:0000032	Oligo(d)T	no	no	no	PacBio 2kb	RSII
Kaplan Lap, Vanderbilt University School of Medicine	Suid herpesvirus 1 strain Kaplan	NCBITAXON	NCBITaxon:33703	Cells, viruses and infection conditions	Isolation of total RNAs	Selection of PolyA(+) RNA	sample_26	total RNA	EFO	EFO:0004964	dynamic	1	hour	UO	UO:0000032	Oligo(d)T	no	no	no	PacBio Very Low Input	RSII
Kaplan Lap, Vanderbilt University School of Medicine	Suid herpesvirus 1 strain Kaplan	NCBITAXON	NCBITaxon:33703	Cells, viruses and infection conditions	Isolation of total RNAs	Selection of PolyA(+) RNA	sample_27	total RNA	EFO	EFO:0004964	dynamic	2	hour	UO	UO:0000032	Oligo(d)T	no	no	no	PacBio 2kb	RSII
Kaplan Lap, Vanderbilt University School of Medicine	Suid herpesvirus 1 strain Kaplan	NCBITAXON	NCBITaxon:33703	Cells, viruses and infection conditions	Isolation of total RNAs	Selection of PolyA(+) RNA	sample_28	total RNA	EFO	EFO:0004964	dynamic	2	hour	UO	UO:0000032	Oligo(d)T	no	no	no	PacBio Very Low Input	RSII
Kaplan Lap, Vanderbilt University School of Medicine	Suid herpesvirus 1 strain Kaplan	NCBITAXON	NCBITaxon:33703	Cells, viruses and infection conditions	Isolation of total RNAs	Selection of PolyA(+) RNA	sample_29	total RNA	EFO	EFO:0004964	dynamic	4	hour	UO	UO:0000032	Oligo(d)T	no	no	no	PacBio 2kb	RSII
Kaplan Lap, Vanderbilt University School of Medicine	Suid herpesvirus 1 strain Kaplan	NCBITAXON	NCBITaxon:33703	Cells, viruses and infection conditions	Isolation of total RNAs	Selection of PolyA(+) RNA	sample_30	total RNA	EFO	EFO:0004964	dynamic	4	hour	UO	UO:0000032	Oligo(d)T	no	no	no	PacBio Very Low Input	RSII
Kaplan Lap, Vanderbilt University School of Medicine	Suid herpesvirus 1 strain Kaplan	NCBITAXON	NCBITaxon:33703	Cells, viruses and infection conditions	Isolation of total RNAs	Selection of PolyA(+) RNA	sample_31	total RNA	EFO	EFO:0004964	dynamic	6	hour	UO	UO:0000032	Oligo(d)T	no	no	no	PacBio 2kb	RSII
Kaplan Lap, Vanderbilt University School of Medicine	Suid herpesvirus 1 strain Kaplan	NCBITAXON	NCBITaxon:33703	Cells, viruses and infection conditions	Isolation of total RNAs	Selection of PolyA(+) RNA	sample_32	total RNA	EFO	EFO:0004964	dynamic	6	hour	UO	UO:0000032	Oligo(d)T	no	no	no	PacBio Very Low Input	RSII
Kaplan Lap, Vanderbilt University School of Medicine	Suid herpesvirus 1 strain Kaplan	NCBITAXON	NCBITaxon:33703	Cells, viruses and infection conditions	Isolation of total RNAs	Selection of PolyA(+) RNA	sample_33	total RNA	EFO	EFO:0004964	dynamic	8	hour	UO	UO:0000032	Oligo(d)T	no	no	no	PacBio 2kb	RSII
Kaplan Lap, Vanderbilt University School of Medicine	Suid herpesvirus 1 strain Kaplan	NCBITAXON	NCBITaxon:33703	Cells, viruses and infection conditions	Isolation of total RNAs	Selection of PolyA(+) RNA	sample_34	total RNA	EFO	EFO:0004964	dynamic	8	hour	UO	UO:0000032	Oligo(d)T	no	no	no	PacBio Very Low Input	RSII
Kaplan Lap, Vanderbilt University School of Medicine	Suid herpesvirus 1 strain Kaplan	NCBITAXON	NCBITaxon:33703	Cells, viruses and infection conditions	Isolation of total RNAs	Selection of PolyA(+) RNA	sample_35	total RNA	EFO	EFO:0004964	dynamic	12	hour	UO	UO:0000032	Oligo(d)T	no	no	no	PacBio 2kb	RSII
Kaplan Lap, Vanderbilt University School of Medicine	Suid herpesvirus 1 strain Kaplan	NCBITAXON	NCBITaxon:33703	Cells, viruses and infection conditions	Isolation of total RNAs	Selection of PolyA(+) RNA	sample_36	total RNA	EFO	EFO:0004964	dynamic	12	hour	UO	UO:0000032	Oligo(d)T	no	no	no	PacBio Very Low Input	RSII
Kaplan Lap, Vanderbilt University School of Medicine	Suid herpesvirus 1 strain Kaplan	NCBITAXON	NCBITaxon:33703	Cells, viruses and infection conditions	Isolation of total RNAs	Selection of PolyA(+) RNA	sample_37	total RNA	EFO	EFO:0004964	static	1; 2; 4; 6; 8	hour	UO	UO:0000032	Oligo(d)T	no	yes	no	PacBio Isoform seq	Sequel
Kaplan Lap, Vanderbilt University School of Medicine	Suid herpesvirus 1 strain Kaplan	NCBITAXON	NCBITaxon:33703	Cells, viruses and infection conditions	Isolation of total RNAs	Selection of PolyA(+) RNA	sample_38	total RNA	EFO	EFO:0004964	static	1; 2; 3; 4; 5; 6; 7; 8; 9; 12; 18; 24	hour	UO	UO:0000032	Oligo(d)T	no	no	no	ONT Direct RNA	MinION
Kaplan Lap, Vanderbilt University School of Medicine	Suid herpesvirus 1 strain Kaplan	NCBITAXON	NCBITaxon:33703	Cells, viruses and infection conditions	Isolation of total RNAs	Selection of PolyA(+) RNA	sample_39	total RNA	EFO	EFO:0004964	static	1; 2; 3; 4; 5; 6; 7; 8; 9; 12; 18; 24	hour	UO	UO:0000032	Oligo(d)T	yes	yes	no	ONT cDNA	MinION
Kaplan Lap, Vanderbilt University School of Medicine	Suid herpesvirus 1 strain Kaplan	NCBITAXON	NCBITaxon:33703	Cells, viruses and infection conditions	Isolation of total RNAs	Selection of PolyA(+) RNA	sample_40	total RNA	EFO	EFO:0004964	static	1; 2; 3; 4; 5; 6; 7; 8; 9; 12; 18; 24	hour	UO	UO:0000032	Oligo(d)T	no	yes	no	ONT cDNA	MinION
