# Supplementary material for: Transcriptome-wide survey of pseudorabies virus using next- and third-generation sequencing platforms
Source: Sci Data. 2018 Jun 19;5:180119. doi: 10.1038/sdata.2018.119 (PMC6007087; doi:10.1038/sdata.2018.119)
Supplement: Supplementary file 1 [file sdata2018119-isa1.zip › a_assay_mrna.txt]

Sample Name	Protocol REF	Parameter Value[reverse transcription priming method]	Parameter Value[amplification]	Protocol REF	Parameter Value[sequencing library]	Protocol REF	Parameter Value[size selection method]	Protocol REF	Parameter Value[instrument]	Parameter Value[manufacturer]	Protocol REF	Assay Name	Raw Data File	Comment[Data Repository]	Comment[Data Record Accession]	Comment[Data Record URI]	Factor Value[rt priming]	Factor Value[cap-selection]	Factor Value[amplification]	Factor Value[size selection]	Factor Value[library preparation]
sample_1	cDNA Synthesis	Oligo(d)T	amplification	library preparation	Illumina single-end			sequencing	HiScanSQ	Illumina	Read processing	sample_1_sequencing	ERX987267	European Nucleotide Archive	PRJEB9526	http://identifiers.org/ena.embl/PRJEB9526	Oligo(d)T	no	yes	no	Illumina single-end
sample_3	cDNA Synthesis	Oligo(d)T	amplification	library preparation	PacBio Isoform seq			sequencing	RS II	Pacific Biosciences	Read processing	sample_3_sequencing	ERX2322467	European Nucleotide Archive	PRJEB24593	http://identifiers.org/ena.embl/PRJEB24593	Oligo(d)T	no	yes	no	PacBio Isoform seq
sample_4	cDNA Synthesis	Oligo(d)T	amplification	library preparation	PacBio Isoform seq			sequencing	RS II	Pacific Biosciences	Read processing	sample_4_sequencing	ERX2322468	European Nucleotide Archive	PRJEB24593	http://identifiers.org/ena.embl/PRJEB24593	Oligo(d)T	no	yes	no	PacBio Isoform seq
sample_5	cDNA Synthesis	Oligo(d)T	amplification	library preparation	PacBio Isoform seq			sequencing	RS II	Pacific Biosciences	Read processing	sample_5_sequencing	ERX2322469	European Nucleotide Archive	PRJEB24593	http://identifiers.org/ena.embl/PRJEB24593	Oligo(d)T	no	yes	no	PacBio Isoform seq
sample_6	cDNA Synthesis	Oligo(d)T	amplification	library preparation	PacBio Isoform seq	size selection	Bluepippin 5kb+	sequencing	RS II	Pacific Biosciences	Read processing	sample_6_sequencing	ERX2322470	European Nucleotide Archive	PRJEB24593	http://identifiers.org/ena.embl/PRJEB24593	Oligo(d)T	no	yes	Bluepippin 5kb+	PacBio Isoform seq
sample_7	cDNA Synthesis	Oligo(d)T	amplification	library preparation	PacBio Isoform seq	size selection	Bluepippin 0.8-2kb	sequencing	RS II	Pacific Biosciences	Read processing	sample_7_sequencing	ERX2322471	European Nucleotide Archive	PRJEB24593	http://identifiers.org/ena.embl/PRJEB24593	Oligo(d)T	no	yes	Bluepippin 0.8-2kb	PacBio Isoform seq
sample_8	cDNA Synthesis	Oligo(d)T	amplification	library preparation	PacBio Isoform seq	size selection	Bluepippin 2-3kb	sequencing	RS II	Pacific Biosciences	Read processing	sample_8_sequencing	ERX2322472	European Nucleotide Archive	PRJEB24593	http://identifiers.org/ena.embl/PRJEB24593	Oligo(d)T	no	yes	Bluepippin 2-3kb	PacBio Isoform seq
sample_9	cDNA Synthesis	Oligo(d)T	amplification	library preparation	PacBio Isoform seq	size selection	Bluepippin 3-5kb	sequencing	RS II	Pacific Biosciences	Read processing	sample_9_sequencing	ERX2322473	European Nucleotide Archive	PRJEB24593	http://identifiers.org/ena.embl/PRJEB24593	Oligo(d)T	no	yes	Bluepippin 3-5kb	PacBio Isoform seq
sample_10	cDNA Synthesis	Oligo(d)T	amplification	library preparation	PacBio Isoform seq	size selection	Bluepippin 5kb+	sequencing	RS II	Pacific Biosciences	Read processing	sample_10_sequencing	ERX2322474	European Nucleotide Archive	PRJEB24593	http://identifiers.org/ena.embl/PRJEB24593	Oligo(d)T	no	yes	Bluepippin 5kb+	PacBio Isoform seq
sample_11	cDNA Synthesis	Oligo(d)T	amplification	library preparation	PacBio Isoform seq	size selection	Manual Gel 1-2kb	sequencing	RS II	Pacific Biosciences	Read processing	sample_11_sequencing	ERX2322475	European Nucleotide Archive	PRJEB24593	http://identifiers.org/ena.embl/PRJEB24593	Oligo(d)T	no	yes	Manual Gel 1-2kb	PacBio Isoform seq
sample_12	cDNA Synthesis	Oligo(d)T	amplification	library preparation	PacBio Isoform seq	size selection	Manual Gel 3kb+	sequencing	RS II	Pacific Biosciences	Read processing	sample_12_sequencing	ERX2322476	European Nucleotide Archive	PRJEB24593	http://identifiers.org/ena.embl/PRJEB24593	Oligo(d)T	no	yes	Manual Gel 3kb+	PacBio Isoform seq
sample_13	cDNA Synthesis	Oligo(d)T	amplification	library preparation	PacBio Isoform seq	size selection	Manual Gel 2-3kb	sequencing	RS II	Pacific Biosciences	Read processing	sample_13_sequencing	ERX2322477	European Nucleotide Archive	PRJEB24593	http://identifiers.org/ena.embl/PRJEB24593	Oligo(d)T	no	yes	Manual Gel 2-3kb	PacBio Isoform seq
sample_14	cDNA Synthesis	Oligo(d)T	amplification	library preparation	PacBio Isoform seq	size selection	Manual Gel 3kb+	sequencing	RS II	Pacific Biosciences	Read processing	sample_14_sequencing	ERX2322478	European Nucleotide Archive	PRJEB24593	http://identifiers.org/ena.embl/PRJEB24593	Oligo(d)T	no	yes	Manual Gel 3kb+	PacBio Isoform seq
sample_15	cDNA Synthesis	Oligo(d)T	amplification	library preparation	PacBio Isoform seq	size selection	Manual Gel 2-3kb	sequencing	RS II	Pacific Biosciences	Read processing	sample_15_sequencing	ERX2322479	European Nucleotide Archive	PRJEB24593	http://identifiers.org/ena.embl/PRJEB24593	Oligo(d)T	no	yes	Manual Gel 2-3kb	PacBio Isoform seq
sample_16	cDNA Synthesis	Oligo(d)T	amplification	library preparation	PacBio Isoform seq	size selection	Manual Gel 3kb+	sequencing	RS II	Pacific Biosciences	Read processing	sample_16_sequencing	ERX2322480	European Nucleotide Archive	PRJEB24593	http://identifiers.org/ena.embl/PRJEB24593	Oligo(d)T	no	yes	Manual Gel 3kb+	PacBio Isoform seq
sample_17	cDNA Synthesis	Oligo(d)T	amplification	library preparation	PacBio Isoform seq	size selection	Manual Gel 2-3kb	sequencing	RS II	Pacific Biosciences	Read processing	sample_17_sequencing	ERX2322481	European Nucleotide Archive	PRJEB24593	http://identifiers.org/ena.embl/PRJEB24593	Oligo(d)T	no	yes	Manual Gel 2-3kb	PacBio Isoform seq
sample_25	cDNA Synthesis	Oligo(d)T	no amplification	library preparation	PacBio 2kb			sequencing	RS II	Pacific Biosciences	Read processing	sample_25_sequencing	ERX2322490	European Nucleotide Archive	PRJEB24593	http://identifiers.org/ena.embl/PRJEB24593	Oligo(d)T	no	no	no	PacBio 2kb
sample_26	cDNA Synthesis	Oligo(d)T	no amplification	library preparation	PacBio Very Low Input			sequencing	RS II	Pacific Biosciences	Read processing	sample_26_sequencing	ERX2322491	European Nucleotide Archive	PRJEB24593	http://identifiers.org/ena.embl/PRJEB24593	Oligo(d)T	no	no	no	PacBio Very Low Input
sample_27	cDNA Synthesis	Oligo(d)T	no amplification	library preparation	PacBio 2kb			sequencing	RS II	Pacific Biosciences	Read processing	sample_27_sequencing	ERX2322492	European Nucleotide Archive	PRJEB24593	http://identifiers.org/ena.embl/PRJEB24593	Oligo(d)T	no	no	no	PacBio 2kb
sample_28	cDNA Synthesis	Oligo(d)T	no amplification	library preparation	PacBio Very Low Input			sequencing	RS II	Pacific Biosciences	Read processing	sample_28_sequencing	ERX2322493	European Nucleotide Archive	PRJEB24593	http://identifiers.org/ena.embl/PRJEB24593	Oligo(d)T	no	no	no	PacBio Very Low Input
sample_29	cDNA Synthesis	Oligo(d)T	no amplification	library preparation	PacBio 2kb			sequencing	RS II	Pacific Biosciences	Read processing	sample_29_sequencing	ERX2322494	European Nucleotide Archive	PRJEB24593	http://identifiers.org/ena.embl/PRJEB24593	Oligo(d)T	no	no	no	PacBio 2kb
sample_30	cDNA Synthesis	Oligo(d)T	no amplification	library preparation	PacBio Very Low Input			sequencing	RS II	Pacific Biosciences	Read processing	sample_30_sequencing	ERX2322495	European Nucleotide Archive	PRJEB24593	http://identifiers.org/ena.embl/PRJEB24593	Oligo(d)T	no	no	no	PacBio Very Low Input
sample_31	cDNA Synthesis	Oligo(d)T	no amplification	library preparation	PacBio 2kb			sequencing	RS II	Pacific Biosciences	Read processing	sample_31_sequencing	ERX2322496	European Nucleotide Archive	PRJEB24593	http://identifiers.org/ena.embl/PRJEB24593	Oligo(d)T	no	no	no	PacBio 2kb
sample_32	cDNA Synthesis	Oligo(d)T	no amplification	library preparation	PacBio Very Low Input			sequencing	RS II	Pacific Biosciences	Read processing	sample_32_sequencing	ERX2322497	European Nucleotide Archive	PRJEB24593	http://identifiers.org/ena.embl/PRJEB24593	Oligo(d)T	no	no	no	PacBio Very Low Input
sample_33	cDNA Synthesis	Oligo(d)T	no amplification	library preparation	PacBio 2kb			sequencing	RS II	Pacific Biosciences	Read processing	sample_33_sequencing	ERX2322498	European Nucleotide Archive	PRJEB24593	http://identifiers.org/ena.embl/PRJEB24593	Oligo(d)T	no	no	no	PacBio 2kb
sample_34	cDNA Synthesis	Oligo(d)T	no amplification	library preparation	PacBio Very Low Input			sequencing	RS II	Pacific Biosciences	Read processing	sample_34_sequencing	ERX2322499	European Nucleotide Archive	PRJEB24593	http://identifiers.org/ena.embl/PRJEB24593	Oligo(d)T	no	no	no	PacBio Very Low Input
sample_35	cDNA Synthesis	Oligo(d)T	no amplification	library preparation	PacBio 2kb			sequencing	RS II	Pacific Biosciences	Read processing	sample_35_sequencing	ERX2322489	European Nucleotide Archive	PRJEB24593	http://identifiers.org/ena.embl/PRJEB24593	Oligo(d)T	no	no	no	PacBio 2kb
sample_36	cDNA Synthesis	Oligo(d)T	no amplification	library preparation	PacBio Very Low Input			sequencing	RS II	Pacific Biosciences	Read processing	sample_36_sequencing	ERX2322500	European Nucleotide Archive	PRJEB24593	http://identifiers.org/ena.embl/PRJEB24593	Oligo(d)T	no	no	no	PacBio Very Low Input
sample_37	cDNA Synthesis	Oligo(d)T	amplification	library preparation	PacBio Isoform seq			sequencing	Sequel	Pacific Biosciences	Read processing	sample_37_sequencing	ERX2322466	European Nucleotide Archive	PRJEB24593	http://identifiers.org/ena.embl/PRJEB24593	Oligo(d)T	no	yes	no	PacBio Isoform seq
sample_40	cDNA Synthesis	Oligo(d)T	amplification	library preparation	ONT cDNA			sequencing	MinION	Oxford Nanopore Technologies	Read processing	sample_40_sequencing	ERX2322464	European Nucleotide Archive	PRJEB24593	http://identifiers.org/ena.embl/PRJEB24593	Oligo(d)T	no	yes	no	ONT cDNA
