# Supplementary material for: Transcriptome-wide survey of pseudorabies virus using next- and third-generation sequencing platforms
Source: Sci Data. 2018 Jun 19;5:180119. doi: 10.1038/sdata.2018.119 (PMC6007087; doi:10.1038/sdata.2018.119)
Supplement: Supplementary file 1 [file sdata2018119-isa1.zip › a_assay_cage.txt]

Sample Name	Protocol REF	Parameter Value[reverse transcription priming method]	Parameter Value[amplification]	Protocol REF	Protocol REF	Parameter Value[sequencing library]	Protocol REF	Parameter Value[instrument]	Parameter Value[manufacturer]	Protocol REF	Assay Name	Raw Data File	Comment[Data Repository]	Comment[Data Record Accession]	Comment[Data Record URI]	Factor Value[rt priming]	Factor Value[cap-selection]	Factor Value[amplification]	Factor Value[size selection]	Factor Value[library preparation]
sample_39	cDNA Synthesis	Oligo(d)T	amplification	cap-selection	library preparation	ONT Direct RNA	sequencing	MinION	Oxford Nanopore Technologies	Read processing 	sample_39_sequencing	ERX2322463	European Nucleotide Archive 	PRJEB24593	http://identifiers.org/ena.embl/PRJEB24593	Oligo(d)T	yes	yes	no	ONT cDNA
