# Supplementary material for: Transcriptome-wide survey of pseudorabies virus using next- and third-generation sequencing platforms
Source: Sci Data. 2018 Jun 19;5:180119. doi: 10.1038/sdata.2018.119 (PMC6007087; doi:10.1038/sdata.2018.119)
Supplement: Supplementary file 1 [file sdata2018119-isa1.zip › a_assay_proteincodingrna.txt]

Sample Name	Protocol REF	Parameter Value[reverse transcription priming method]	Parameter Value[amplification]	Protocol REF	Parameter Value[sequencing library]	Protocol REF	Parameter Value[size selection method]	Protocol REF	Parameter Value[instrument]	Parameter Value[manufacturer]	Protocol REF	Assay Name	Raw Data File	Comment[Data Repository]	Comment[Data Record Accession]	Comment[Data Record URI]	Factor Value[rt priming]	Factor Value[cap-selection]	Factor Value[amplification]	Factor Value[size selection]	Factor Value[library preparation]
sample_2	cDNA Synthesis	Random	amplification	library preparation	Illumina paired-end			sequencing	HiScanSQ	Illumina	Read processing	sample_2_sequencing	ERX987266	European Nucleotide Archive	PRJEB9526	http://identifiers.org/ena.embl/PRJEB9526	Random	no	yes	no	Illumina paired-end
sample_18	cDNA Synthesis	Random	amplification	library preparation	PacBio Isoform seq			sequencing	RS II	Pacific Biosciences	Read processing	sample_18_sequencing	ERX2322482	European Nucleotide Archive	PRJEB24593	http://identifiers.org/ena.embl/PRJEB24593	Random	no	yes	no	PacBio Isoform seq
sample_19	cDNA Synthesis	Random	amplification	library preparation	PacBio Isoform seq			sequencing	RS II	Pacific Biosciences	Read processing	sample_19_sequencing	ERX2322483	European Nucleotide Archive	PRJEB24593	http://identifiers.org/ena.embl/PRJEB24593	Random	no	yes	no	PacBio Isoform seq
sample_20	cDNA Synthesis	Random	amplification	library preparation	PacBio Isoform seq			sequencing	RS II	Pacific Biosciences	Read processing	sample_20_sequencing	ERX2322484	European Nucleotide Archive	PRJEB24593	http://identifiers.org/ena.embl/PRJEB24593	Random	no	yes	no	PacBio Isoform seq
sample_21	cDNA Synthesis	Random	amplification	library preparation	PacBio Isoform seq			sequencing	RS II	Pacific Biosciences	Read processing	sample_21_sequencing	ERX2322485	European Nucleotide Archive	PRJEB24593	http://identifiers.org/ena.embl/PRJEB24593	Random	no	yes	no	PacBio Isoform seq
sample_22	cDNA Synthesis	Random	amplification	library preparation	PacBio Isoform seq	size selection	Manual Gel 3kb+	sequencing	RS II	Pacific Biosciences	Read processing	sample_22_sequencing	ERX2322486	European Nucleotide Archive	PRJEB24593	http://identifiers.org/ena.embl/PRJEB24593	Random	no	yes	Manual Gel 3kb+	PacBio Isoform seq
sample_23	cDNA Synthesis	Random	amplification	library preparation	PacBio Isoform seq	size selection	Manual Gel 1-2kb	sequencing	RS II	Pacific Biosciences	Read processing	sample_23_sequencing	ERX2322487	European Nucleotide Archive	PRJEB24593	http://identifiers.org/ena.embl/PRJEB24593	Random	no	yes	Manual Gel 1-2kb	PacBio Isoform seq
sample_24	cDNA Synthesis	Random	amplification	library preparation	PacBio Isoform seq	size selection	Manual Gel 2-3kb	sequencing	RS II	Pacific Biosciences	Read processing	sample_24_sequencing	ERX2322488	European Nucleotide Archive	PRJEB24593	http://identifiers.org/ena.embl/PRJEB24593	Random	no	yes	Manual Gel 2-3kb	PacBio Isoform seq
